# Supplementary material for: Pathological, Immunohistochemical, and Bacteriological Characterization of Salmonellosis in Bearded Dragons (Pogona vitticeps)
Source: Pathogens. 2026 Apr 22;15(5):457. doi: 10.3390/pathogens15050457 (PMC13210200; doi:10.3390/pathogens15050457)
Supplement: Supplementary file 1 [file pathogens-15-00457-s001.zip]

Archive with 1 entries (1 files):
- pathogens-4229951-supplementary.xlsx
