# Supplementary material for: Pathological, Immunohistochemical, and Bacteriological Characterization of Salmonellosis in Bearded Dragons (Pogona vitticeps)
Source: Pathogens. 2026 Apr 22;15(5):457. doi: 10.3390/pathogens15050457 (PMC13210200; doi:10.3390/pathogens15050457)
Supplement: Supplementary file 1 [file pathogens-15-00457-s001.zip › pathogens-4229951-supplementary.xlsx]

## Sheet: Hoja1
Supplementary Table S1. Summary table of tissues processed by immunohistochemistry and Salmonella-sepcific bacteriological culture, and morphological diagnoses and scoring of relevant histological alterations.
Case	Tissue	Immunohistochemistry	Bacteriology	Morphological diagnoses	Severity score
1	Liver	Yes	Yes	Hepatitis, heterophilic and granulomatous, multifocal, marked, subacute to chronic	Marked
	Lung	Yes	No	Bronchopneumonia, lymphocytic, multifocal, marked, chronic	Marked
	Trachea	Yes	No	Rhinotracheitis, lymphocytic, multifocal, moderate, subacute	Moderate
	Nasal cavity	No	No
	Esophagus	Yes	No	-	-
2	Liver	Yes	Yes	Hepatitis, granulomatous, multifocal, mild, chronic	Mild
	Lung	Yes	Yes	-	-
	Stomach	Yes	No	-	-
	Small intestine	Yes	No	Enterocolitis, heterophilic and lymphocytic, multifocal, mild, subacute	Mild
	Large intestine	Yes	No
3	Liver	Yes	Yes	Hepatitis, granulomatous, multifocal, random, moderate, chronic	Moderate
	Lung	Yes	Yes	Pneumonia, interstitial, heterophilic and lymphocytic, multifocal, moderate, subacute	Moderate
	Stomach	Yes	No	-	-
	Small intestine	Yes	No	Enterocolitis, heterophilic and lymphocytic, multifocal, marked, subacute	Marked
	Large intestine	Yes	No
4	Liver	No	No	Hepatic fibrosis, coalescing, severe, chronic	Severe
	Stomach	Yes	No	-	-
	Small intestine	Yes	No	-	-
	Large intestine	Yes	Yes	-	-
5	Liver	Yes	No	-	-
	Lung	Yes	No	-	-
	Stomach	Yes	No	-	-
	Small intestine	Yes	No	-	-
	Large intestine	Yes	No	Colitis, ulcerative and heterophilic, multifocal, marked, acute to subacute	Marked
	Trachea	Yes	No	-	-
	Coelom	No	Yes	Coelomitis, lymphohistiocytic, diffuse, mild, subacute	Mild
6	Liver	Yes	Yes	Hepatocellular necrosis, multifocal, mild, acute	Mild
	Kidneys	Yes	Yes	Nephritis, tubulointerstitial, heterophilic and lymphohistiocytic, multifocal, moderate, acute to subacute	Moderate
	Stomach	Yes	No	-	-
	Small intestine	Yes	No	Enteritis, fibrinonecrotizing, diffuse, severe, subacute	Severe
	Large intestine	Yes	No		-
"-" indicates absence of histological lesions.
